# Supplementary material for: The Combined Treatment With the FLT3-Inhibitor AC220 and the Complex I Inhibitor IACS-010759 Synergistically Depletes Wt- and FLT3-Mutated Acute Myeloid Leukemia Cells
Source: Front Oncol. 2021 Aug 20;11:686765. doi: 10.3389/fonc.2021.686765 (PMC8417744; doi:10.3389/fonc.2021.686765)
Supplement: Supplementary file 1 [file DataSheet_1.zip]

Archive with 2 entries (2 files):
- Supplementary Figures.docx
- Supplementary Tables.XLSX
