# Supplementary material for: The Combined Treatment With the FLT3-Inhibitor AC220 and the Complex I Inhibitor IACS-010759 Synergistically Depletes Wt- and FLT3-Mutated Acute Myeloid Leukemia Cells
Source: Front Oncol. 2021 Aug 20;11:686765. doi: 10.3389/fonc.2021.686765 (PMC8417744; doi:10.3389/fonc.2021.686765)
Supplement: Supplementary file 1 [file DataSheet_1.zip › Supplementary Tables.XLSX]

## Sheet: Table S1
Metabolic model used in the data mining of isotopomer analysis.
Reaction ID	Reactions X	Stoichiometry	Atom mapping	Fixed/free	Lower boundary	Upper boundary
r1_SubsGlc	SubsGlc	SubsGlc --> G6P	ABCDEF --> ABCDEF	fixed	10	300
r2_pgi	PGI_fw	G6P --> F6P	ABCDEF --> ABCDEF	free	0.0001	1000
r3_pgi	PGI_rv	F6P --> G6P	ABCDEF --> ABCDEF	free	0.0001	1000
r4_pfk	PFK	F6P --> FBP	ABCDEF --> ABCDEF	free	0.0001	1000
r5_fba	FBA_fw	FBP --> DHAP + GAP	ABCDEF --> CBA + DEF	free	0.0001	1000
r6_fba	FBA_rv	DHAP + GAP --> FBP	CBA + DEF --> ABCDEF	free	0.0001	1000
r7_tpi	TPI_fw	DHAP --> GAP	ABC --> ABC	free	0.0001	1000
r8_tpi	TPI_rv	GAP --> DHAP	ABC --> ABC	free	500	1000
r9_gapdh	GAPDH_fw	GAP --> PGA	ABC --> ABC	free	0.0001	1000
r10_gapdh	GAPDH_rv	PGA --> GAP	ABC --> ABC	free	0.0001	1000
r11_peph	PEPH_fw	PGA --> PEP	ABC --> ABC	free	0.0001	1000
r12_peph	PEPH_rv	PEP --> PGA	ABC --> ABC	free	0.0001	1000
r13_pk	PK	PEP --> Pyr	ABC --> ABC	free	0.0001	1000
r16_pyrdh	PDH	Pyr --> AcCOAmit + CO2in	ABC --> BC + A	free	0.0001	1000
r17_cs	CS	AcCOAmit + Oxa --> Cit	AB + CDEF --> FEDBAC	free	0.0001	1000
r18_idh	IDH_fw	Cit --> aKG + CO2in	ABCDEF --> ABCDE + F	free	0.0001	1000
r19_idh	IDH_rv	aKG + CO2in --> Cit	ABCDE + F --> ABCDEF	free	0.0001	1000
r20_akgdh	AKGDH	aKG --> Suc + CO2in	ABCDE --> BCDE + A	free	0.0001	1000
r21_sdh	SDH_fw	Suc --> Fum	ABCD --> ABCD	free	0.0001	1000
r22_sdh	SDH_rv	Fum --> Suc	ABCD --> ABCD	free	0.0001	1000
r23_fh	FH_fw	Fum --> Mal	ABCD --> ABCD	free	0.0001	1000
r24_fh	FH_rv	Mal --> Fum	ABCD --> ABCD	free	0.0001	1000
r25_mdh	MDH_fw	Mal --> Oxa	ABCD --> ABCD	free	0.0001	1000
r26_mdh	MDH_rv	Oxa --> Mal	ABCD --> ABCD	free	0.0001	1000
r27_pc	PC	Pyr + CO2in --> Oxa	ABC + D --> ABCD	free	0.0001	1000
r28_mae	MAE	Mal --> Pyr + CO2in	ABCD --> ABC + D	free	0.0001	1000
r29_g6pdh	G6PDH	G6P --> m6PG	ABCDEF --> ABCDEF	free	0.0001	1000
r30_pgd	PGD	m6PG --> Ru5P + CO2in	ABCDEF --> BCDEF + A	free	0.0001	1000
r31_ri	RPI_fw	Ru5P --> R5P	ABCDE --> ABCDE	free	0.0001	1000
r32_ri	RPI_rv	R5P --> Ru5P	ABCDE --> ABCDE	free	0.0001	1000
r33_rbe	RPE_fw	Ru5P --> Xu5P	ABCDE --> ABCDE	free	0.0001	1000
r34_rbe	RPE_rv	Xu5P --> Ru5P	ABCDE --> ABCDE	free	0.0001	1000
r35_tkt	TKT_fw1	R5P + Xu5P --> S7P + GAP	ABCDE + FGHIJ --> FGABCDE + HIJ	free	0.0001	1000
r36_tkt	TKT_rv1	GAP + S7P --> Xu5P + R5P	HIJ + FGABCDE --> FGHIJ + ABCDE	free	0.0001	1000
r37_tal	TALDO_fw	GAP + S7P --> F6P + E4P	ABC + DEFGHIJ --> DEFABC + GHIJ	free	0.0001	1000
r38_tal	TALDO_rv	E4P + F6P --> S7P + GAP	GHIJ + DEFABC --> DEFGHIJ + ABC	free	0.0001	1000
r39_tkt	TKT_fw2	E4P + Xu5P --> F6P + GAP	ABCD + EFGHI --> EFABCD + GHI	free	0.0001	1000
r40_tkt	TKT_rv2	GAP + F6P --> Xu5P + E4P	GHI + EFABCD --> EFGHI + ABCD	free	0.0001	1000
r41_ldh	LDH	Pyr --> Lac	ABC --> ABC	free	0.0001	1000
r42_Lac_ex	Lac_ex	Lac --> LacEx	nd	free	50	300
r46_SubsGln	SubsGln	SubsGln --> Gln	ABCDE --> ABCDE	free	0	50
r47_gls	GLS_fw	Gln --> Glu	ABCDE --> ABCDE	free	0.0001	1000
r48_gls	GLS_rv	Glu --> Gln	ABCDE --> ABCDE	free	0.0001	1000
r49_gludh	GLUDH_fw	Glu --> aKG	ABCDE --> ABCDE	free	0.0001	1000
r50_gludh	GLUDH_rv	aKG --> Glu	ABCDE --> ABCDE	free	0.0001	1000
r82_acl	ACL	Cit --> AcCOAcyt + Malcyt	FEDBAC --> AB + CDEF	free	0.0001	1000
r83_Malt1	MalT_antero	Malcyt --> Mal	ABCD --> ABCD	free	0.0001	1000
r83_Malt2	MalT_retro	Mal --> Malcyt	ABCD --> ABCD	free	0.0001	1000
r83_AcCOA_BIO	AcCoA_biomass	AcCOAcyt --> AcCOABiomass	nd	free	0.0001	1000
r100_CO2	CO2_ex	CO2in --> CO2Ex	A --> A	free	0.0001	1000
r101_CO2	CO2_in	SubsCO2 --> CO2in	A --> A	free	0.0001	1000
r102_idh	IDH-mutant	aKG --> tHG	ABCDE --> ABCDE	free	0.0001	1000
r103_tHG_ex	2HG_ex	tHG --> tHGEx	nd	free	0.0001	1000

## Sheet: Table S2
Data input from metabolic flux analysis for data mining.
Metabolite	Labeling pattern	MDV_Ctrl	MDV_AC220	MDV_IACS	MDV_AC220&IACS	Std
Glu	M	0.0644393	0.0532864	0.0592455	0.106804	0.05
Glu	M1	0.00416686	0.00344568	0.00383102	0.00690628	0.05
Glu	M2	0.0280787	0.0235869	0.0187949	0.0249901	0.05
Glu	M3	0.0470226	0.106363	0.0289179	0.125758	0.05
Glu	M4	0.0462869	0.0417015	0.0417405	0.0359921	0.05
Glu	M5	0.810006	0.771617	0.84747	0.69955	0.05
Fum	M	0.177946	0.0827679	0.275446	0.169911	0.05
Fum	M1	0.0105354	0.0189004	0.0105568	0.00512233	0.05
Fum	M2	0.0706841	0.1141	0.0507519	0.141753	0.05
Fum	M3	0.233971	0.109098	0.233883	0.0119594	0.05
Fum	M4	0.506864	0.675134	0.429362	0.671254	0.05
Mal	M	0.19978	0.10759	0.33384	0.244156	0.05
Mal	M1	0.0191976	0.0344012	0.0176934	0.046659	0.05
Mal	M2	0.0724939	0.109967	0.0508777	0.1359	0.05
Mal	M3	0.250222	0.118799	0.226363	0.0392085	0.05
Mal	M4	0.458306	0.629243	0.371226	0.534076	0.05
Cit	M	0.168351	0.15104	0.255129	0.33088	0.05
Cit	M1	0.0176619	0.0289623	0.0121365	0.0348056	0.05
Cit	M2	0.0895395	0.115712	0.0930671	0.11597	0.05
Cit	M3	0.134226	0.110809	0.124118	0.0432239	0.05
Cit	M4	0.204015	0.39317	0.135472	0.354523	0.05
Cit	M	0.284257	0.121301	0.306478	0.117435	0.05
Cit	M5	0.101949	0.0790048	0.0736005	0.00316157	0.05

## Sheet: Table S3
Detailed drug library information.
Drug ID	Drug Name
S1001	ABT-263 (Navitoclax)
S1002	ABT-737
S1011	Afatinib (BIBW2992)
S1013	Bortezomib (PS-341)
S1032	Motesanib Diphosphate (AMG-706)
S1044	Temsirolimus (CCI-779, NSC 683864)
S1045	Trichostatin A (TSA)
S1055	Enzastaurin (LY317615)
S1057	Obatoclax Mesylate (GX15-070)
S1070	PHA-665752
S1072	ZSTK474
S1087	Iniparib (BSI-201)
S1090	PCI-24781 (Abexinostat)
S1104	GDC-0879
S1105	LY294002
S1120	Everolimus (RAD001)
S1121	TW-37
S1145	SNS-032 (BMS-387032)
S1147	Barasertib (AZD1152-HQPA)
S1165	ABT-751 (E7010)
S1168	Valproic acid sodium salt (Sodium valproate)
S1003	Linifanib (ABT-869)
S1004	Veliparib (ABT-888)
S1014	Bosutinib (SKI-606)
S1018	Dovitinib (TKI-258, CHIR-258)
S1033	Nilotinib (AMN-107)
S1036	PD0325901
S1046	Vandetanib (ZD6474)
S1047	Vorinostat (SAHA, MK0683)
S1060	Olaparib (AZD2281, Ku-0059436)
S1061	Nutlin-3
S1075	SB216763
S1076	SB203580
S1091	OSI-906 (Linsitinib)
S1092	KU-55933 (ATM Kinase Inhibitor)
S1107	Danusertib (PHA-739358)
S1109	BI 2536
S1122	Mocetinostat (MGCD0103)
S1129	SRT1720
S1148	Docetaxel
S1150	Paclitaxel
S1171	CYC116
S1172	JNJ-26854165 (Serdemetan)
S1005	Axitinib
S1006	Saracatinib (AZD0530)
S1021	Dasatinib
S1023	Erlotinib HCl (OSI-744)
S1038	PI-103
S1039	Rapamycin (Sirolimus)
S1048	VX-680 (Tozasertib, MK-0457)
S1049	Y-27632 2HCl
S1065	GDC-0941
S1067	SB431542
S1078	MK-2206 2HCl
S1080	SU11274
S1093	GSK1904529A
S1094	PF-04217903
S1112	SGX-523
S1113	GSK690693
S1130	YM155 (Sepantronium Bromide)
S1133	Alisertib (MLN8237)
S1153	Roscovitine (Seliciclib,CYC202)
S1154	SNS-314 Mesylate
S1173	WZ4002
S1175	BIIB021
S1008	Selumetinib (AZD6244)
S1010	Nintedanib (BIBF 1120)
S1025	Gefitinib (ZD1839)
S1029	Lenalidomide (CC-5013)
S1052	Elesclomol (STA-4783)
S1053	Entinostat (MS-275)
S1068	Crizotinib (PF-02341066)
S1069	AUY922 (NVP-AUY922)
S1082	Vismodegib (GDC-0449)
S1085	Belinostat (PXD101)
S1098	Rucaparib (AG-014699,PF-01367338)
S1101	Vatalanib (PTK787) 2HCl
S1114	JNJ-38877605
S1116	Palbociclib (PD-0332991) HCl
S1140	Andarine
S1142	17-DMAG (Alvespimycin) HCl
S1156	Capecitabine
S1164	Lenvatinib (E7080)
S1176	Plinabulin (NPI-2358)
S1180	XAV-939
S1181	ENMD-2076
S1186	BIBR 1532
S1200	Decitabine
S1205	PIK-75
S1219	YM201636
S1220	OSI-930
S1233	2-Methoxyestradiol (2-MeOE2)
S1235	Letrozole
S1264	PD173074
S1266	WYE-354
S1378	Ruxolitinib (INCB018424)
S1392	Pelitinib (EKB-569)
S1486	AEE788 (NVP-AEE788)
S1487	PHA-793887
S1525	MK-1775
S1526	AC220 (Quizartinib)
S1561	BMS-777607
S1570	KU-60019
S1696	Hydrocortisone
S1709	Estradiol
S1908	Flutamide
S1909	Fluvastatin Sodium
S1188	Anastrozole
S1189	Aprepitant
S1207	Tivozanib (AV-951)
S1208	Doxorubicin (Adriamycin)
S1224	Oxaliplatin
S1225	Etoposide
S1237	Temozolomide
S1241	Vincristine
S1267	Vemurafenib (PLX4032, RG7204)
S1274	BX-795
S1443	Zileuton
S1452	Ispinesib (SB-715992)
S1489	PIK-93
S1532	AZD7762
S1533	R406 (free base)
S1574	BIRB 796 (Doramapimod)
S1577	Tie2 kinase inhibitor
S1721	Azathioprine
S1776	Toremifene Citrate
S1972	Tamoxifen Citrate
S2003	Maraviroc
S1190	Bicalutamide
S1194	CUDC-101
S1209	Fluorouracil (5-Fluoracil, 5-FU)
S1210	Methotrexate
S1226	KU-0063794
S1227	Raloxifene HCl
S1244	Amuvatinib (MP-470)
S1249	JNJ-7706621
S1278	Altretamine
S1304	Megestrol Acetate
S1453	Tipifarnib
S1456	Zibotentan (ZD4054)
S1491	Fludarabine
S1501	Mycophenolate Mofetil
S1541	EX 527 (Selisistat)
S1547	Febuxostat
S1655	Ezetimibe
S1665	Estrone
S1782	Azacitidine
S1792	Simvastatin
S2013	PF-573228
S2057	Cyclophosphamide Monohydrate
S1196	Exemestane
S1199	Cladribine
S1214	Bleomycin Sulfate
S1218	Clofarabine
S1228	Idarubicin HCl
S1250	Enzalutamide (MDV3100)
S1261	Celecoxib
S1322	Dexamethasone (DHAP)
S1369	Bafetinib (INNO-406)
S1467	Doxercalciferol
S1476	SB525334
S1515	Pracinostat (SB939)
S1524	AT7519
S1548	Dapagliflozin
S1555	AZD8055
S1672	Aminoglutethimide
S1680	Disulfiram
S1799	Ranolazine
S1840	Lomustine
S2151	LDE225 (NVP-LDE225,Erismodegib)
S2163	PF-4708671
S2178	AG-14361
S2180	MLN2238
S2217	Irinotecan HCl Trihydrate
S2219	CYT387
S2243	Degrasyn (WP1130)
S2247	BKM120 (NVP-BKM120, Buparlisib)
S2406	Chrysophanic Acid
S2475	Imatinib (STI571)
S2606	Mifepristone
S2610	Lonidamine
S2660	MK-0752
S2666	PF-3845
S2699	CH5132799
S2700	KX2-391
S2736	TG101348 (SAR302503)
S2738	PAC-1
S2789	Tofacitinib (CP-690550,Tasocitinib)
S2791	Sotrastaurin
S2890	PF-562271
S2902	S-Ruxolitinib (INCB018424)
S4125	Sodium Phenylbutyrate
S4902	QNZ (EVP4593)
S2181	MLN9708
S2193	GSK461364
S2220	SB590885
S2225	TAME
S2248	CX-4945 (Silmitasertib)
S2250	(-)-Epigallocatechin Gallate
S2476	Itraconazole
S2485	Mitoxantrone HCl
S2617	TAK-733
S2626	LY2603618
S2673	Trametinib (GSK1120212)
S2679	Flavopiridol HCl
S2711	YO-01027
S2719	AMG-900
S2746	AZ 628
S2760	Canagliflozin
S2804	Sirtinol
S2806	CEP-33779
S2913	BAY 11-7082
S2924	CHIR-99021 (CT99021) HCl
S5002	Fingolimod (FTY720) HCl
S7092	SANT-1
S2198	SGI-1776 free base
S2201	BMS-794833
S2226	CAL-101 (Idelalisib, GS-1101)
S2230	LY2157299
S2286	Cyclosporin A
S2303	Gossypol
S2487	Mycophenolic acid
S2556	Rosiglitazone
S2630	GW3965 HCl
S2634	DCC-2036 (Rebastinib)
S2680	Ibrutinib (PCI-32765)
S2686	NVP-BSK805 2HCl
S2726	PH-797804
S2727	Dacomitinib (PF299804, PF299)
S2767	3-Methyladenine
S2772	Dalcetrapib (JTT-705, RO4607381)
S2811	INK 128 (MLN0128)
S2817	Torin 2
S3012	Pazopanib
S3035	Daunorubicin HCl
S7114	NU6027
S7176	SKI II
S2208	Formestane
S2215	DAPT (GSI-IX)
S2231	Telatinib
S2235	Volasertib (BI 6727)
S2342	Phloretin
S2391	Quercetin
S2567	Medroxyprogesterone acetate
S2590	Pioglitazone
S2638	NU7441 (KU-57788)
S2658	GSK2126458 (GSK458)
S2694	XL335
S2697	A-769662
S2730	Crenolanib (CP-868596)
S2731	AZ 3146
S2775	Nocodazole
S2782	GW4064
S2821	RG108
S2824	TPCA-1
S3172	Anagrelide HCl
S3604	Triptolide (PG490)
S7209	GSK650394
S7352	Bay 11-7085
S7435	AR-A014418
S7655	CB-839
S7476	MG149
S2757	TH-302
S7524	FR 180204
S7030	RG-7112
S7685	SecinH3
S8241	Ponesimod
S7783	Combretastatin A4
S8206	AG-120
S8005	SMI-4a
S7241	AGI-6780
S8006	BIX 01294
S8219	Bitopertin
S8014	GW9508
S7171	GKT137831
S8025	GSK3787
S7977	Napabucasin
S8031	NSC 23766
S8172	Ro 61-8048
S8037	Necrostatin-1
S7110	(+)-JQ1
S8056	Lomeguatrib
A1	rosiglitazone
S8048	Venetoclax (ABT-199, GDC-0199)

## Sheet: Table S4
The relative cell viability and Bliss index of MOLM-13 treated by 21 selected drugs in combination with IACS-010759 from the primary screening in both hypoxia and normoxia conditions; relative cell viabilities lower than 0.5 are reported in green; Bliss indices higher than 0.1 are reported in yellow.
Drug ID	Drug Name	Hypoxia			Normoxia
		o IACS	w IACS	Bliss Index	o IACS	w IACS	Bliss Index
S1150	Paclitaxel	0.889	0.271	0.754	0.743	0.413	0.166
S1526	AC220	0.423	0.538	-0.051	0.293	0.292	-0.063
S1241	Vincristine	0.336	0.246	0.141	0.433	0.312	0.025
S2679	Flavopiridol HCl	0.47	0.4	0.141	0.476	0.455	-0.084
S2634	Rebastinib	0.878	0.572	0.44	0.871	0.337	0.342
S1001	Navitoclax	0.953	0.976	0.123	0.768	0.528	0.071
S1165	ABT-751 (E7010)	0.904	0.927	0.115	0.944	0.742	-0.006
S1018	Dovitinib	0.76	0.693	0.184	0.641	0.407	0.093
S1109	BI 2536	0.554	0.333	0.306	0.599	0.468	-0.001
S1148	Docetaxel	0.555	0.272	0.368	0.552	0.416	0.014
S1039	Rapamycin	0.932	0.954	0.119	0.856	0.642	0.025
S1010	Nintedanib	0.81	0.689	0.245	0.549	0.374	0.053
S1452	Ispinesib	0.41	0.291	0.182	0.546	0.471	-0.046
S2700	KX2-391	0.355	0.269	0.139	0.503	0.433	-0.041
S4902	QNZ (EVP4593)	1.007	0.994	0.167	0.982	0.77	-0.004
S2193	GSK461364	0.44	0.306	0.201	0.571	0.436	0.009
S2198	SGI-1776 free base	0.81	0.832	0.102	0.581	0.389	0.064
S2201	BMS-794833	0.991	0.792	0.35	0.943	0.558	0.177
S2235	Volasertib (BI 6727)	0.488	0.297	0.266	0.612	0.464	0.013
S2775	Nocodazole	0.385	0.276	0.168	0.536	0.443	-0.025
S8048	Venetoclax	0.718	0.701	0.127	0.539	0.354	0.067

## Sheet: Table S5
Flux ratio analysis from data mining results; d values higher than 0.8 are reported in red; d values lower than 0.8 are reported in green.
reactions X	d values for comparison of log([X]/[CS])
	AC220 vs Ctrl	IACS vs Ctrl	AC220&IACS vs Ctrl
SubsGlc	-1.28485	0.324911	-0.469261
PGI_fw	-0.899817	0.0113907	-0.355269
PGI_rv	-0.759752	-0.0191615	-0.307453
PFK	-1.24991	0.307537	-0.449813
FBA_fw	-0.850402	0.187126	-0.382144
FBA_rv	-0.639477	0.131143	-0.310399
TPI_fw	-1.24223	0.305412	-0.45309
TPI_rv	-1.23201	0.302761	-0.450507
GAPDH_fw	-0.891387	0.322954	-0.351667
GAPDH_rv	-0.505592	0.249306	-0.212556
PEPH_fw	-0.973853	0.21733	-0.343275
PEPH_rv	-0.628506	0.117889	-0.21871
PK	-1.27574	0.318594	-0.462605
IDH_fw	-1.14743	0.0827182	-0.442814
IDH_rv	-2.24503	0.24386	-2.22122
AKGDH	-0.623771	0.0835642	0.0723531
SDH_fw	-0.667264	0.143419	-0.249546
SDH_rv	-0.577851	0.132203	-0.242559
FH_fw	-0.891432	0.142667	-0.801617
FH_rv	-0.856156	0.138073	-0.870645
MDH_fw	-0.625647	0.00628188	-0.633815
MDH_rv	-0.60809	0.0736425	-0.616343
PC	-1.85131	1.28865	-0.302671
MAE	-1.47985	0.656921	-0.70338
G6PDH	-0.719284	0.216792	-0.30105
PGD	-0.719284	0.216792	-0.30105
RPI_fw	-0.826963	0.123321	-0.214533
RPI_rv	-0.75802	0.102926	-0.189761
RPE_fw	-0.680586	0.214243	-0.306773
RPE_rv	-0.569867	0.181836	-0.267026
TKT_fw1	-0.746162	0.127222	-0.37717
TKT_rv1	-0.675196	0.111866	-0.346984
TALDO_fw	-0.653185	0.125193	-0.319867
TALDO_rv	-0.580498	0.11048	-0.285893
TKT_fw2	-0.602387	0.184374	-0.216503
TKT_rv2	-0.537718	0.163489	-0.188846
LDH	-1.35536	0.311474	-0.553607
Lac_ex	-1.35536	0.311474	-0.553607
SubsGln	-1.30069	0.298733	-0.561382
GLS_fw	-0.733233	0.147991	-0.395486
GLS_rv	-0.580164	0.111411	-0.335255
GLUDH_fw	-0.514712	0.0758394	0.0729953
GLUDH_rv	-0.37893	0.020032	0.162414
ACL	-0.597917	0.0920011	-1.1008
MalT_antero	-0.697803	0.299818	-0.323069
MalT_retro	-0.601362	0.274845	-0.237952
AcCoA_biomass	-0.597917	0.0920011	-1.1008
CO2_ex	-1.04366	0.422155	-0.123154
CO2_in	-0.899408	0.439467	-0.0680068
IDH-mutant	-0.630162	0.249439	0.174539
2HG_ex	-0.630162	0.249439	0.174539
